# Supplementary material for: Exploring a general multi-pronged activation strategy for natural product discovery in Actinomycetes
Source: Commun Biol. 2024 Jan 6;7:50. doi: 10.1038/s42003-023-05648-7 (PMC10771470; doi:10.1038/s42003-023-05648-7)
Supplement: Supplementary file 4 — Numerical source data for Figure 2 [file 42003_2023_5648_MOESM4_ESM.xlsx]

## Sheet: Sheet2
Figure
	% EFFICIENCIES	NO OF STRAINS
AdpA	18.7805	15
SarA	15.9884	14
FAS	35.7979	29
Crp	40.4497	35
RedD	47.1212	33
Figure
Number of activators integrated	Integration	Transformation
1	41.08	2.19167
2	21.59	12.9045
3	40.59	24.5273
4	55.91	28.2556
