# Supplementary material for: Exploring a general multi-pronged activation strategy for natural product discovery in Actinomycetes
Source: Commun Biol. 2024 Jan 6;7:50. doi: 10.1038/s42003-023-05648-7 (PMC10771470; doi:10.1038/s42003-023-05648-7)
Supplement: Supplementary file 5 — Numerical source data for Figure 3 [file 42003_2023_5648_MOESM5_ESM.xlsx]

## Sheet: Sheet1
Scaffold Distribution
Native Only	9	0.0461538
Both	121	0.620513
Activated Only	65	0.333333
Metabolite Distribution
Native Only	25	0.0336474
Both	396	0.532974
Activated Only	322	0.433378
Fold Change Distribution
<1x	48	0.133705
1-2x	119	0.331476	inclusive of 2-fold
2-4x	92	0.256267	excluding 2-fold but inclusive of 4-fold
>4x	100	0.278552
*NOTE: only 359 out of 396 shared metabolites (found in both native and activated strains) were identified from the .mgf converted files
