# Supplementary material for: Exploring a general multi-pronged activation strategy for natural product discovery in Actinomycetes
Source: Commun Biol. 2024 Jan 6;7:50. doi: 10.1038/s42003-023-05648-7 (PMC10771470; doi:10.1038/s42003-023-05648-7)
Supplement: Supplementary file 6 — Numerical source data for Figure 4 [file 42003_2023_5648_MOESM6_ESM.xlsx]

## Sheet: 4A
Figure 4A - Media Effect (T-Strains)							Media Legend
No. Media	Strain Type	Media Types	No. Metabolites	No. Scaffolds	%Metabolite Coverage	%Scaffold Coverage	MCA02LB	A																																67
1	Mutant	A	174	33	0.591837	0.44	MCA07LB	B
1	Mutant	B	144	31	0.489796	0.413333	MCA08LB	C
1	Mutant	C	158	31	0.537415	0.413333	MCA09LB	D
1	Mutant	D	190	36	0.646259	0.48	MCA10LB	E
1	Mutant	E	179	44	0.608844	0.586667
2	Mutant	AB	217	48	0.738095	0.64
2	Mutant	AC	220	44	0.748299	0.586667
2	Mutant	AD	229	48	0.778912	0.64
2	Mutant	AE	239	52	0.812925	0.693333
2	Mutant	BC	192	42	0.653061	0.56
2	Mutant	BD	231	52	0.785714	0.693333
2	Mutant	BE	237	54	0.806122	0.72
2	Mutant	CD	239	50	0.812925	0.666667
2	Mutant	CE	236	49	0.802721	0.653333
2	Mutant	DE	250	57	0.85034	0.76
3	Mutant	ABC	242	55	0.823129	0.733333
3	Mutant	ABD	255	61	0.867347	0.813333
3	Mutant	ABE	266	62	0.904762	0.826667
3	Mutant	ACD	256	56	0.870748	0.746667
3	Mutant	ACE	259	55	0.880952	0.733333
3	Mutant	ADE	267	62	0.908163	0.826667
3	Mutant	BCD	260	61	0.884354	0.813333
3	Mutant	BCE	259	59	0.880952	0.786667
3	Mutant	BDE	276	67	0.938776	0.893333
3	Mutant	CDE	273	62	0.928571	0.826667
4	Mutant	BCDE	289	72	0.982993	0.96
4	Mutant	ACDE	280	65	0.952381	0.866667
4	Mutant	ABDE	284	72	0.965986	0.96
4	Mutant	ABCE	277	65	0.942177	0.866667
4	Mutant	ABCD	274	67	0.931973	0.893333
5	Mutant	ABCDE	294	75	1	1
1	Wildtype	A	50	13	0.454545	0.351351
1	Wildtype	B	43	18	0.390909	0.486486
1	Wildtype	C	55	17	0.5	0.459459
1	Wildtype	D	42	15	0.381818	0.405405
1	Wildtype	E	49	21	0.445455	0.567568
2	Wildtype	AB	72	22	0.654545	0.594595
2	Wildtype	AC	77	20	0.7	0.540541
2	Wildtype	AD	73	21	0.663636	0.567568
2	Wildtype	AE	75	22	0.681818	0.594595
2	Wildtype	BC	73	25	0.663636	0.675676
2	Wildtype	BD	67	24	0.609091	0.648649
2	Wildtype	BE	71	27	0.645455	0.72973
2	Wildtype	CD	75	24	0.681818	0.648649
2	Wildtype	CE	74	24	0.672727	0.648649
2	Wildtype	DE	69	27	0.627273	0.72973
3	Wildtype	ABC	91	28	0.827273	0.756757
3	Wildtype	ABD	88	28	0.8	0.756757
3	Wildtype	ABE	90	28	0.818182	0.756757
3	Wildtype	ACD	91	27	0.827273	0.72973
3	Wildtype	ACE	90	25	0.818182	0.675676
3	Wildtype	ADE	89	28	0.809091	0.756757
3	Wildtype	BCD	89	31	0.809091	0.837838
3	Wildtype	BCE	87	30	0.790909	0.810811
3	Wildtype	BDE	87	33	0.790909	0.891892
3	Wildtype	CDE	87	30	0.790909	0.810811
4	Wildtype	BCDE	99	36	0.9	0.972973
4	Wildtype	ACDE	100	31	0.909091	0.837838
4	Wildtype	ABDE	101	34	0.918182	0.918919
4	Wildtype	ABCE	101	31	0.918182	0.837838
4	Wildtype	ABCD	103	34	0.936364	0.918919
5	Wildtype	ABCDE	110	37	1	1

## Sheet: 4B
Figure 4B - Media Effect (A-Strains)							Media Legend
No. Media	Strain Type	Media Types	No. Metabolites	No. Scaffolds	%Metabolite Coverage	%Scaffold Coverage	CA02LB	A
1	Mutant	A	144	36	0.531365	0.473684	CA07LB	B
1	Mutant	B	166	46	0.612546	0.605263	CA08LB	C
1	Mutant	C	154	45	0.568266	0.592105	CA09LB	D
1	Mutant	D	118	25	0.435424	0.328947	CA10LB	E
1	Mutant	E	158	42	0.583026	0.552632
2	Mutant	AB	215	58	0.793358	0.763158																														70
2	Mutant	AC	205	57	0.756458	0.75
2	Mutant	AD	172	39	0.634686	0.513158
2	Mutant	AE	197	51	0.726937	0.671053
2	Mutant	BC	214	59	0.789668	0.776316
2	Mutant	BD	201	50	0.741697	0.657895
2	Mutant	BE	227	63	0.837638	0.828947
2	Mutant	CD	185	50	0.682657	0.657895
2	Mutant	CE	206	59	0.760148	0.776316
2	Mutant	DE	186	47	0.686347	0.618421
3	Mutant	ABC	245	68	0.904059	0.894737
3	Mutant	ABD	232	60	0.856089	0.789474
3	Mutant	ABE	251	70	0.926199	0.921053
3	Mutant	ACD	222	59	0.819188	0.776316
3	Mutant	ACE	231	66	0.852399	0.868421
3	Mutant	ADE	212	53	0.782288	0.697368
3	Mutant	BCD	236	63	0.870849	0.828947
3	Mutant	BCE	247	69	0.911439	0.907895
3	Mutant	BDE	245	66	0.904059	0.868421
3	Mutant	CDE	224	62	0.826568	0.815789
4	Mutant	BCDE	262	72	0.96679	0.947368
4	Mutant	ACDE	242	67	0.892989	0.881579
4	Mutant	ABDE	260	71	0.95941	0.934211
4	Mutant	ABCE	263	75	0.97048	0.986842
4	Mutant	ABCD	256	70	0.944649	0.921053
5	Mutant	ABCDE	271	76	1	1
1	Wildtype	A	47	17	0.451923	0.459459
1	Wildtype	B	53	19	0.509615	0.513514
1	Wildtype	C	50	17	0.480769	0.459459
1	Wildtype	D	55	23	0.528846	0.621622
1	Wildtype	E	46	19	0.442308	0.513514
2	Wildtype	AB	76	26	0.730769	0.702703
2	Wildtype	AC	71	24	0.682692	0.648649
2	Wildtype	AD	73	28	0.701923	0.756757
2	Wildtype	AE	64	22	0.615385	0.594595
2	Wildtype	BC	77	26	0.740385	0.702703
2	Wildtype	BD	83	28	0.798077	0.756757
2	Wildtype	BE	74	29	0.711538	0.783784
2	Wildtype	CD	74	26	0.711538	0.702703
2	Wildtype	CE	72	25	0.692308	0.675676
2	Wildtype	DE	76	30	0.730769	0.810811
3	Wildtype	ABC	92	32	0.884615	0.864865
3	Wildtype	ABD	95	33	0.913462	0.891892
3	Wildtype	ABE	87	31	0.836538	0.837838
3	Wildtype	ACD	86	31	0.826923	0.837838
3	Wildtype	ACE	80	26	0.769231	0.702703
3	Wildtype	ADE	84	30	0.807692	0.810811
3	Wildtype	BCD	94	31	0.903846	0.837838
3	Wildtype	BCE	90	33	0.865385	0.891892
3	Wildtype	BDE	94	35	0.903846	0.945946
3	Wildtype	CDE	90	32	0.865385	0.864865
4	Wildtype	BCDE	102	37	0.980769	1
4	Wildtype	ACDE	93	32	0.894231	0.864865
4	Wildtype	ABDE	100	35	0.961538	0.945946
4	Wildtype	ABCE	96	34	0.923077	0.918919
4	Wildtype	ABCD	102	36	0.980769	0.972973
5	Wildtype	ABCDE	104	37	1	1

## Sheet: 4C
Figure 4C - Regulator Effect (Single Media)						Regulator Legend
No. Regulators	Regulator Types	No. Metabolites	No. Scaffolds	%Metabolite Coverage	%Scaffold Coverage	AdpA	A
0	none	15	5	0.0943396	0.147059	CRP	B
1	A	20	6	0.125786	0.176471	FAS	C
1	B	43	8	0.27044	0.235294	RED	D
1	C	34	10	0.213836	0.294118
1	D	10	4	0.0628931	0.117647
2	AB	51	9	0.320755	0.264706
2	AC	39	11	0.245283	0.323529
2	AD	25	6	0.157233	0.176471
2	BC	61	11	0.383648	0.323529
2	BD	47	8	0.295597	0.235294
2	CD	37	10	0.232704	0.294118
3	BCD	64	11	0.402516	0.323529
3	ACD	42	11	0.264151	0.323529
3	ABD	55	9	0.345912	0.264706
3	ABC	66	12	0.415094	0.352941
4	ABCD	71	12	0.446541	0.352941

## Sheet: 4D
Figure 4D - Regulator Effect (5 Media)						Regulator Legend
No. Regulators	Regulator Types	No. Metabolites	No. Scaffolds	%Metabolite Coverage	%Scaffold Coverage	AdpA	A
0	none	70	14	0.440252	0.411765	CRP	B
1	A	83	14	0.522013	0.411765	FAS	C
1	B	120	23	0.754717	0.676471	RED	D
1	C	120	23	0.754717	0.676471
1	D	87	24	0.54717	0.705882
2	AB	96	16	0.603774	0.470588
2	AC	124	24	0.779874	0.705882
2	AD	129	26	0.811321	0.764706
2	BC	129	24	0.811321	0.705882
2	BD	134	27	0.842767	0.794118
2	CD	143	29	0.899371	0.852941
3	BCD	157	33	0.987421	0.970588
3	ACD	154	33	0.968553	0.970588
3	ABD	149	31	0.937107	0.911765
3	ABC	148	30	0.930818	0.882353
4	ABCD	159	34	1	1
