# Supplementary material for: Exploring a general multi-pronged activation strategy for natural product discovery in Actinomycetes
Source: Commun Biol. 2024 Jan 6;7:50. doi: 10.1038/s42003-023-05648-7 (PMC10771470; doi:10.1038/s42003-023-05648-7)
Supplement: Supplementary file 7 — Numerical source data for Figure 5 [file 42003_2023_5648_MOESM7_ESM.xlsx]

## Sheet: 5A
Figure 5A - Regulator Effects (124 Strain-Activator Combinations)
Regulator	Mutant_Metabolites	WT_Metabolites	Metabolite_Fold_Change	Mutant_Scaffolds	WT_Scaffolds	Scaffold_Fold_Change
AdpA	247	46	5.36957	58	22	2.63636
CRP	497	94	5.28723	123	47	2.61702
FAS	403	67	6.01493	91	34	2.67647
RED	454	119	3.81513	101	55	1.83636
SarA	169	40	4.225	36	20	1.8

## Sheet: 5B
Figure 5B - SarA regulator effects on accessible metabolite space
SarA only	49	0.445455
Shared	32	0.290909
Native only	29	0.263636

## Sheet: 5C
Figure 5C - Comparison of SarA against other regulators for 5 strains (A1123, A1137, A2056, A33995 and A80510)
Strain	SarA_only	FAS_only	Crp_only	AdpA_only	SarA_Crp	SarA_FAS	Crp_FAS	SarA_AdpA	AdpA_FAS	all_3
A1123	3	15	9	-	3	1	7	-	-	3
A2056	3	14	-	1	-	3	-	0	1	7
A1137	2	4	10	-	1	1	3	-	-	1
A80510	5	0	16	-	6	1	0	-	-	2
A33995	3	4	10	-	2	2	3	-	-	3

## Sheet: 5D
Figure 5D - Upregulation of TPU-0037 analogs in A80510 and respective mutant strains
		Fold Change vs WT
Mutants	Modification	TPU-0037-A	TPU-0037-C	TPU-0037-D
A100079	AdpA integration	1.49973	0.844064	0.614303
A100083	AdpA integration	1.15784	0.768042	2.40913
A100084	AdpA integration	1.71828	1.91279	8.0558
A100086	CRP integration	2.20745	1.81067	5.40155
A100089	CRP integration	1.79731	1.55616	4.47844
A100091	CRP integration	1.80185	1.56008	4.05172
A100092	SarA integration	2.45811	1.15801	2.73103
A100093	SarA integration	3.59538	4.31026	13.9562
A100094	SarA integration	3.64403	5.92878	15.6606
A100245	C72 SarP (LuxR)	0.879917	0.424664	1.73881
A100248	C72 SarP (LuxR)	0.906631	0.512656	1.80994
A100251	C72 SarP (LuxR)	1.09009	0.470032	1.80718
A80510	N.A.	1	1	1
