# Supplementary material for: Exploring a general multi-pronged activation strategy for natural product discovery in Actinomycetes
Source: Commun Biol. 2024 Jan 6;7:50. doi: 10.1038/s42003-023-05648-7 (PMC10771470; doi:10.1038/s42003-023-05648-7)
Supplement: Supplementary file 8 — Numerical source data for Figure 6 [file 42003_2023_5648_MOESM8_ESM.xlsx]

## Sheet: Sheet1
Figure 6 - Discovery of new bioactive tetramic acid compounds																Legend
Parent	Media	A549_Mutant	A549_diff	SA_Mutant	SA_diff	EA_Mutant	EA_diff	PA_Mutant	PA_diff	ACB_Mutant	ACB_diff	AF_Mutant	AF_diff			A549	cell cytotoxicity against human lung carcinoma cells
A1123	CA02LB	A100137	3.35127	A100143	4.39793	A100137	37.2728	A100140	6.53202	A100136	11.9234	A100141	85.4946			SA	antibacterial activity against Staphylococcus aureus
A1123	CA07LB	A100141	29.0704	A100139	9.17242	A100139	18.0614	A100140	4.9828	A100141	4.72494	A100138	5.41067			EA	antibacterial activity against Klebsiella aerogenes
A1123	CA08LB	A100143	0.035703	A100136	13.5747	A100143	-6.40552	A100140	6.87405	A100141	3.9484	A100138	0.622355			PA	antibacterial activity against Pseudomonas aeruginosa
A1123	CA09LB	A100138	-12.6312	A100137	29.5945	A100140	17.6444	A100140	3.57649	A100141	7.58322	A100141	5.34377			ACB	antibacterial activity against Acinetobacter baumannii
A1123	CA10LB	A100137	16.54	A100141	55.119	A100137	15.1996	A100140	6.60097	A100136	12.309	A100138	143.771			AF	antifungal activity against Aspergillus fumigatus
A1137	CA02LB	A100076	3.77498	A100076	9.47023	A100076	9.06157	A100076	3.64285	A100076	2.40132	A100075	1.21229
A1137	CA07LB	A100076	6.27888	A100073	9.91841	A100077	6.14149	A100073	1.60799	A100075	3.53294	A100072	19.0252
A1137	CA08LB	A100076	16.7118	A100074	16.6165	A100075	8.17225	A100076	0.869004	A100076	1.80153	A100074	10.3929
A1137	CA09LB	A100077	15.1298	A100077	11.732	A100077	-0.57095	A100075	2.35939	A100077	5.17914	A100072	21.0989
A1137	CA10LB	A100076	8.85284	A100077	26.9084	A100077	-0.0499635	A100077	2.1501	A100076	3.83431	A100072	6.65306
A1301	CA02LB	A100174	-54.2063	A100175	-20.5054	A100176	0.181917	A100177	1.80483	A100174	0.979429	A100175	2.40622
A1301	CA07LB	A100176	-30.8371	A100176	73.8768	A100174	22.3055	A100176	0.71894	A100176	1.25298	A100176	0.382746
A1301	CA08LB	A100176	-56.6102	A100175	-16.5492	A100176	-0.868655	A100175	3.74953	A100174	3.02392	A100175	-32.7286
A1301	CA09LB	A100176	-13.9827	A100176	2.92828	A100177	-1.8441	A100177	0.964875	A100176	-7.05954	A100176	-0.171905
A1301	CA10LB	A100176	-19.2562	A100174	-34.597	A100177	-0.023049	A100177	2.08375	A100176	-0.756392	A100174	1.14434
A1532	CA02LB	A100281	-5.24188	A100281	-86.5165	A100282	1.52184	A100281	-7.87534	A100282	-79.6377	A100281	-60.0849
A1532	CA09LB	A100281	0.680082	A100281	3.4447	A100282	-16.9362	A100282	5.86121	A100281	15.1577	A100282	-19.3088
A1532	CA10LB	A100281	-5.49416	A100281	-115.449	A100282	13.2251	A100281	-5.15734	A100281	-8.14659	A100281	-5.67538
A1636	CA02LB	A100286	2.44845	A100286	21.3682	A100288	8.00117	A100288	9.65594	A100286	27.4376	A100287	3.80763
A1636	CA09LB	A100288	32.304	A100286	-15.2381	A100286	2.56978	A100288	3.79652	A100286	15.4277	A100286	42.6654
A1636	CA10LB	A100286	65.9438	A100287	-28.2728	A100288	2.53036	A100287	3.19094	A100288	26.215	A100287	20.9538
A2056	CA02LB	A100120	13.8543	A100120	92.7186	A100120	10.8355	A100120	1.80635	A100120	12.6601	A100121	8.87873
A2056	CA07LB	A100120	-67.4392	A100118	106.97	A100121	16.5602	A100121	2.16049	A100120	18.1593	A100118	29.3515
A2056	CA08LB	A100120	48.8875	A100118	75.9724	A100119	12.165	A100120	8.11756	A100121	39.732	A100120	316.933
A2056	CA09LB	A100119	7.01975	A100119	5.16124	A100119	10.8128	A100120	7.86616	A100118	39.1839	A100119	5.99027
A2056	CA10LB	A100119	21.0939	A100120	93.5874	A100120	0.358685	A100120	2.12058	A100119	14.2718	A100120	56.5208
A6562	CA02LB	A100283	-1.21091	A100283	35.6173	A100283	-13.3274	A100283	-16.4987	A100283	6.67746	A100283	-11.7164
A6562	CA09LB	A100283	-0.175848	A100283	-0.84094	A100283	-1.73074	A100283	2.40133	A100283	1.72849	A100283	-0.202841
A6562	CA10LB	A100283	-0.426145	A100283	0.145733	A100283	7.32868	A100283	2.25256	A100283	3.06693	A100283	-4.57872
A8567	CA02LB	A100054	0.067295	A100054	-26.2404	A100054	4.98327	A100054	-0.434514	A100054	-0.985406	A100053	4.6056
A8567	CA07LB	A100054	0.123265	A100053	12.3683	A100054	-5.46439	A100054	2.11204	A100053	1.69278	A100053	0.179038
A8567	CA08LB	A100054	0.075958	A100054	-5.20817	A100054	1.84299	A100053	1.87996	A100053	0.850552	A100054	1.69297
A8567	CA09LB	A100054	-0.019985	A100054	1.40392	A100054	-2.71642	A100054	0.524986	A100053	5.00654	A100053	9.06347
A8567	CA10LB	A100054	0.06198	A100054	6.08529	A100054	0.717303	A100054	-1.02585	A100054	-8.2246	A100054	0.739788
A33995	CA02LB	A100050	3.90686	A100050	20.0391	A100049	2.77338	A100047	-0.455099	A100047	17.9871	A100047	-0.817697
A33995	CA07LB	A100050	0.116032	A100048	39.3458	A100049	18.1009	A100073	1.26563	A100050	21.474	A100050	1.91023
A33995	CA08LB	A100050	5.74329	A100050	2.9313	A100047	2.62734	A100047	4.24526	A100050	10.6632	A100072	27.2708
A33995	CA09LB	A100050	17.9926	A100047	3.48373	A100048	10.0289	A100072	2.38813	A100048	21.0915	A100050	3.26353
A33995	CA10LB	A100050	21.8571	A100050	-5.3766	A100050	-2.29641	A100047	-0.257262	A100050	18.1345	A100050	28.1818
A61715	CA02LB	A100157	4.31999	A100157	13.2071	A100157	8.09053	A100157	-0.492721	A100157	32.9024	A100157	35.3514
A61715	CA07LB	A100157	0.75955	A100157	34.6738	A100157	13.2247	A100157	3.10068	A100157	-7.78996	A100157	7.55878
A61715	CA08LB	A100157	3.90433	A100157	7.11565	A100157	-11.9677	A100157	-0.936493	A100157	0.393184	A100157	16.6238
A61715	CA09LB	A100157	-7.36823	A100157	-13.014	A100157	2.17705	A100157	2.79036	A100157	-11.9717	A100157	-33.894
A61715	CA10LB	A100157	0.269537	A100157	-29.1071	A100157	7.91489	A100157	1.40936	A100157	10.1661	A100157	7.43451
A80510	CA02LB	A100102	11.1694	A100099	163.057	A100099	-29.5467	A100102	1.94769	A100102	3.15702	A100099	53.8199
A80510	CA07LB	A100099	-2.93795	A100099	0.871532	A100102	13.3857	A100099	1.81339	A100099	1.94346	A100099	10.6257
A80510	CA08LB	A100099	-6.97628	A100099	138.029	A100099	1.09266	A100099	2.49118	A100099	3.26559	A100102	7.11448
A80510	CA09LB	A100102	54.7528	A100099	-41.5093	A100099	1.56374	A100099	3.52279	A100102	6.28106	A100099	4.91213
A80510	CA10LB	A100102	-6.15421	A100099	127.56	A100102	-26.1598	A100102	7.1674	A100102	11.8083	A100102	-39.6418
T108	MCA02LB	T10059	-38.2014	T10058	-64.3783	T10059	-3.28765	T10059	2.44542	T10058	-2.96317	T10058	6.99894
T108	MCA07LB	T10058	-53.0426	T10058	-25.2581	T10058	8.05394	T10059	1.12412	T10059	1.24269	T10059	-43.2461
T108	MCA08LB	T10059	2.00927	T10059	-1.07902	T10059	3.88374	T10058	1.08811	T10058	2.36242	T10059	-18.7103
T108	MCA09LB	T10058	-4.01056	T10058	-4.27032	T10059	-10.0727	T10058	-0.441019	T10058	-1.43241	T10058	14.8544
T108	MCA10LB	T10059	0.447092	T10059	33.7001	T10059	3.56181	T10058	0.929865	T10059	0.394503	T10059	3.55384
T265	MCA02LB	T10046	48.1265	T10045	5.60832	T10046	-2.30297	T10046	3.82362	T10044	2.79982	T10041	-12.1522
T265	MCA07LB	T10042	40.3895	T10045	-87.7148	T10045	5.27863	T10042	7.94534	T10042	5.88638	T10041	52.5687
T265	MCA08LB	T10042	2.51923	T10041	105.04	T10040	100.649	T10045	5.83067	T10042	-2.56208	T10040	65.827
T265	MCA09LB	T10040	21.8381	T10044	3.78122	T10046	3.00846	T10041	1.60474	T10045	7.57981	T10040	22.5828
T265	MCA10LB	T10041	-2.56136	T10045	10.2795	T10046	10.3027	T10045	4.00978	T10043	2.81967	T10041	73.6817
T298	CA02LB	T10006	-1.35288	T10009	14.7714	T10010	-2.76408	T10010	0.948113	T10011	2.89389	T10010	25.4613
T298	CA07LB	T10009	4.09518	T10005	40.7618	T10008	6.02908	T10009	1.77358	T10008	10.4942	T10009	-0.632908
T298	CA08LB	T10006	-1.61889	T10005	21.0732	T10006	9.44756	T10009	2.14944	T10005	9.43682	T10011	-1.73545
T298	CA09LB	T10008	1.49329	T10005	13.8437	T10009	5.77014	T10006	-1.22441	T10005	2.92569	T10006	-5.88066
T298	CA10LB	T10010	1.34686	T10010	16.4451	T10007	9.4218	T10011	1.95974	T10011	-0.81507	T10011	-15.0665
T298	MCA02LB	T10010	17.3037	T10007	12.6777	T10011	-9.29869	T10005	1.11767	T10011	9.74315	T10010	13.6688
T298	MCA07LB	T10009	4.43491	T10005	23.8676	T10010	4.28738	T10008	3.17634	T10008	2.8049	T10010	9.98678
T298	MCA08LB	T10007	1.62828	T10010	0.978427	T10007	1.67281	T10008	4.29847	T10011	8.99983	T10009	10.7938
T298	MCA09LB	T10010	50.8566	T10008	6.56393	T10008	19.2358	T10009	-0.280175	T10005	0.170702	T10008	21.0765
T298	MCA10LB	T10005	5.36434	T10009	10.0331	T10010	3.62217	T10005	2.13655	T10009	3.62518	T10010	18.9713
T343	MCA02LB	T10081	0.100939	T10084	1.45511	T10085	-17.9229	T10079	1.0287	T10084	-0.337027	T10080	12.0842
T343	MCA07LB	T10081	7.74676	T10085	-0.0323595	T10084	5.48458	T10079	4.58462	T10084	3.79794	T10083	16.2349
T343	MCA08LB	T10079	12.4657	T10083	-29.829	T10079	-19.8041	T10079	-2.12169	T10079	-2.44062	T10083	7.555
T343	MCA09LB	T10079	10.9322	T10082	17.8272	T10081	4.17574	T10082	4.48334	T10080	7.39324	T10085	12.1908
T343	MCA10LB	T10081	4.70631	T10085	5.28132	T10084	-9.32439	T10083	-0.895184	T10081	-4.19032	T10084	21.5261
T354	MCA02LB	T10118	60.673	T10118	-56.6375	T10118	2.27814	T10118	4.47868	T10118	-1.76223	T10118	9.40827
T354	MCA07LB	T10118	6.74688	T10118	0.348958	T10118	-7.17526	T10118	7.17704	T10118	13.2716	T10118	17.2566
T354	MCA08LB	T10118	0.348258	T10118	-2.57657	T10118	2.94756	T10118	1.31601	T10118	14.4244	T10118	6.88025
T354	MCA09LB	T10118	1.13296	T10118	0.00356685	T10118	-1.58063	T10118	0.502235	T10118	-14.1755	T10118	135.588
T354	MCA10LB	T10118	6.80122	T10118	-3.29672	T10118	-8.56015	T10118	4.18314	T10118	-23.7322	T10118	-56.166
T676	MCA02LB	T10107	1.29826	T10106	1.20574	T10105	-0.490808	T10104	2.19543	T10107	10.6911	T10107	7.20953
T676	MCA07LB	T10107	5.9051	T10106	-2.23696	T10107	7.3462	T10107	0.00408015	T10106	-1.34849	T10106	-2.3293
T676	MCA08LB	T10106	17.0939	T10104	2.36433	T10106	1.20968	T10106	0.85115	T10106	26.7132	T10105	18.0297
T676	MCA09LB	T10106	-0.851814	T10106	1.32515	T10107	3.01787	T10105	1.54459	T10104	-0.684154	T10106	19.5765
T676	MCA10LB	T10106	4.84247	T10106	8.84694	T10104	4.08099	T10105	2.01229	T10106	2.75705	T10106	16.094
T1415	MCA07LB	T10181	15.4712	T10182	140.396	T10181	2.57102	T10188	8.07437	T10187	-0.576535	T10181	16.8601
T1415	MCA08LB	T10181	4.63421	T10184	129.8	T10187	-0.951171	T10181	-1.21783	T10181	-0.174049	T10185	-55.2705
T1415	MCA09LB	T10181	9.06006	T10185	87.3232	T10184	1.07407	T10185	-1.84519	T10185	3.60813	T10186	16.7481
T1416	MCA07LB	T10215	-5.83025	T10218	1.72675	T10218	9.90297	T10213	8.64712	T10214	7.40016	T10218	29.9985
T1416	MCA08LB	T10212	-15.2521	T10216	1.39676	T10216	1.27567	T10215	13.3172	T10215	1.54817	T10218	17.3629
T1416	MCA09LB	T10218	3.89254	T10217	-34.6655	T10217	1.93616	T10213	6.13855	T10213	1.66926	T10212	23.5631
T12	MCA07LB	T10237	-14.4368	T10238	10.1542	T10238	-2.23122	T10238	-0.465776	T10238	-4.72924	T10237	2.12541
T12	MCA08LB	T10237	-65.4182	T10237	6.03636	T10237	2.66072	T10238	-0.208519	T10238	-1.13801	T10236	5.97546
T12	MCA09LB	T10236	-8.51341	T10238	-13.1847	T10237	4.39567	T10236	0.176232	T10237	0.582751	T10237	10.3176
A44034	CA02LB	A100018	5.81464	A100019	9.60778	A100019	7.71002	A100019	4.4292	A100019	18.766	A100018	-28.5248
A44034	CA07LB	A100018	0.979474	A100019	-7.58935	A100019	11.8726	A100019	-0.906435	A100018	13.4518	A100019	-13.7888
A44034	CA08LB	A100019	0.761811	A100018	4.60205	A100019	5.37843	A100019	-1.33906	A100018	38.9644	A100019	-77.5749
A44034	CA09LB	A100018	-2.95396	A100018	-22.6065	A100018	11.5007	A100018	1.18455	A100019	15.2163	A100018	2.7367
A44034	CA10LB	A100018	12.2045	A100018	-5.69201	A100019	-0.729513	A100019	5.80945	A100019	22.7932	A100019	-56.2602
A4217	CA02LB	A100014	1.86566	A100012	36.4531	A100013	-0.357616	A100013	7.93133	A100013	16.2127	A100012	3.31562
A4217	CA07LB	A100014	11.5982	A100014	58.2522	A100014	4.80624	A100014	4.60429	A100014	17.1468	A100014	15.8939
A4217	CA08LB	A100014	9.39048	A100014	75.2879	A100012	7.20937	A100013	6.00515	A100014	1.28704	A100013	1.15784
A4217	CA09LB	A100012	2.87622	A100014	27.3701	A100012	2.73212	A100012	1.87468	A100014	-2.88549	A100012	0.3684
A4217	CA10LB	A100015	2.26988	A100014	23.4139	A100012	6.73733	A100013	2.56482	A100013	13.2026	A100014	-0.894694
A2705	CA02LB	A100032	-80.783	A100032	37.3815	A100032	-6.98051	A100032	-0.803432	A100032	18.3716	A100032	15.4729
A2705	CA07LB	A100032	-83.5348	A100032	15.0172	A100032	-2.70351	A100032	1.09184	A100032	21.5685	A100032	10.1574
A2705	CA08LB	A100032	-76.01	A100032	-23.535	A100032	-1.70221	A100032	-2.3897	A100032	9.11315	A100032	-5.4734
A2705	CA09LB	A100032	-69.9155	A100032	-20.3863	A100032	2.36021	A100032	-3.80086	A100032	7.1203	A100032	-8.5785
A2705	CA10LB	A100032	-71.9522	A100032	-13.8465	A100032	1.37322	A100032	-0.64893	A100032	-13.1819	A100032	-19.7884
A58051	CA02LB	A100022	-17.8948	A100023	0	A100022	0.44344	A100021	3.76996	A100023	24.454	A100023	10.4205
A58051	CA07LB	A100023	18.3145	A100023	0.565166	A100023	11.9012	A100022	4.08926	A100023	62.8786	A100023	1.31572
A58051	CA08LB	A100023	2.84513	A100020	2.90655	A100021	-1.3303	A100021	3.59485	A100023	16.358	A100020	9.42056
A58051	CA09LB	A100022	-5.37931	A100022	-0.686275	A100023	15.7204	A100022	1.13305	A100020	23.6444	A100023	2.94722
A58051	CA10LB	A100020	0	A100020	0.040366	A100020	34.2016	A100020	2.20429	A100020	88.1837	A100020	-2.7367
ATCC 31975	CA02LB	A100036	4.95954	A100036	31.5684	A100036	-0.872562	A100036	3.90387	A100036	-2.86473	A100036	-1.47362
ATCC 31975	CA07LB	A100036	-63.479	A100036	-68.5866	A100036	0.68661	A100036	1.39056	A100036	19.7002	A100036	13.6835
ATCC 31975	CA08LB	A100036	2.89177	A100036	25.5131	A100036	1.58778	A100036	3.46095	A100036	-9.38302	A100036	-0.894688
ATCC 31975	CA09LB	A100036	-18.7343	A100036	-9.60779	A100036	3.16126	A100036	3.21373	A100036	-7.59775	A100036	15.8413
ATCC 31975	CA10LB	A100036	-35.7118	A100036	-30.5188	A100036	-6.79455	A100036	0.545922	A100036	29.872	A100036	-14.6835
T1312	MCA07LB	T10259	5.48099	T10259	7.55886	T10259	3.09294	T10258	-4.8521	T10258	-0.00174315	T10259	25.0146
T1312	MCA08LB	T10259	90.9575	T10258	-0.683356	T10258	-19.7331	T10259	-103.998	T10259	-97.1521	T10258	-7.08199
T1312	MCA09LB	T10258	-90.2144	T10259	-22.2218	T10258	-10.7807	T10258	-0.245837	T10259	0.989026	T10259	-13.301
T467	MCA07LB	T10297	26.1682	T10297	53.3316	T10296	7.14933	T10297	1.87126	T10298	2.43871	T10297	-44.1944
T467	MCA08LB	T10298	3.64273	T10296	0.11583	T10298	6.25938	T10298	1.0498	T10297	7.35453	T10296	1.38182
T467	MCA09LB	T10297	27.6637	T10296	125.668	T10296	2.48703	T10296	1.93355	T10296	12.8187	T10297	22.8396
